# Supplementary material for: Conservation and Divergence of E(z) Genes in Green Plants
Source: Plants (Basel). 2025 Nov 11;14(22):3444. doi: 10.3390/plants14223444 (PMC12655823; doi:10.3390/plants14223444)
Supplement: Supplementary file 1 [file plants-14-03444-s001.zip › Supplementary Tables.xlsx]

## Sheet: S1. Eudicots
Supplementary table 1 Statistics of E(z) homologues in Eudicots
Speices	Source	SWN	CLF	Early_Ez	Group
Actinidia_chinensis	Genome	1	2	0	Eudicots
Aquilegia_coerulea	Genome	1	1	0	Eudicots
Arabidopsis_lyrata	Genome	1	1	0	Eudicots
Arabidopsis_thaliana	Genome	2	1	0	Eudicots
Arachis_duranensis	Genome	2	1	0	Eudicots
Arachis_ipaensis	Genome	2	1	0	Eudicots
Boechera_stricta	Genome	1	1	0	Eudicots
Bvulgarisssp_vulgaris	Genome	1	1	0	Eudicots
Cajanus_cajan	Genome	3	1	0	Eudicots
Capsicum_pubescens	Genome	1	5	0	Eudicots
Carica_papaya	Genome	1	1	0	Eudicots
Chiococca_alba	Genome	1	2	0	Eudicots
Cichorium_endivia	Genome	1	2	0	Eudicots
Citrus_sinensis	Genome	1	1	0	Eudicots
Cucumis_melo	Genome	1	1	0	Eudicots
Cucumis_sativus	Genome	1	1	0	Eudicots
Eucalyptus_grandis	Genome	1	1	0	Eudicots
Euphorbia_peplus	Genome	1	1	0	Eudicots
Fragaria_iinumae	Genome	1	1	0	Eudicots
Fragaria_vesca	Genome	1	1	0	Eudicots
Glycine_max	Genome	6	2	0	Eudicots
Gossypium_arboreum	Genome	1	2	0	Eudicots
Gossypium_hirsutum	Genome	2	4	0	Eudicots
Gossypium_raimondii	Genome	1	2	0	Eudicots
Ipomoea_cairica	Genome	1	2	0	Eudicots
Kalanchoe_laxiflora	Genome	2	5	0	Eudicots
Lotus_japonicus	Genome	1	1	0	Eudicots
Lycianthes_biflora	Genome	1	2	0	Eudicots
Malus_domestica	Genome	2	2	0	Eudicots
Malus_sieversii	Genome	2	2	0	Eudicots
Manihot_esculenta	Genome	1	1	0	Eudicots
Medicago_truncatula	Genome	2	1	0	Eudicots
Mimulus_guttatus	Genome	1	1	0	Eudicots
Ophiorrhiza_pumila	Genome	1	1	0	Eudicots
Phaseolus_vulgaris	Genome	3	1	0	Eudicots
Phoenix_dactylifera	Genome	2	4	0	Eudicots
Populus_trichocarpa	Genome	2	2	0	Eudicots
Prunus_mume	Genome	1	1	0	Eudicots
Pyrus_bretschneideri	Genome	2	2	0	Eudicots
Ricinus_communis	Genome	3	3	0	Eudicots
Rosa_chinensis	Genome	1	1	0	Eudicots
Rosa_rugosa	Genome	1	1	0	Eudicots
Salix_purpurea	Genome	3	2	0	Eudicots
Solanum_lycopersicum	Genome	1	2	0	Eudicots
Solanum_tuberosum	Genome	1	2	0	Eudicots
Speranskia_yunnanensis	Genome	1	1	0	Eudicots
Spirodela_polyrhiza	Genome	1	0	0	Eudicots
Taraxacum_mongolicum	Genome	0	1	0	Eudicots
Theobroma_cacao	Genome	1	1	0	Eudicots
Vitis_aestivalis	Genome	1	1	0	Eudicots
Vitis_vinifera	Genome	2	2	0	Eudicots

## Sheet: S2. Monocots
Supplementary table 2 Statistics of E(z) homologues in Monocots
Species	Source	SWN	CLF	Early_Ez	Group
Aegilops_speltoides	Genome	1	2	0	Monocots
Aegilops_tauschii	Genome	2	2	0	Monocots
Brachypodium_distachyon	Genome	1	1	0	Monocots
Brachypodium_stacei	Genome	2	1	0	Monocots
Carex_cristatella	Genome	1	1	0	Monocots
Hordeum_vulgare	Genome	1	2	0	Monocots
Miscanthus_sinensis	Genome	2	2	0	Monocots
Musa_acuminata	Genome	1	1	0	Monocots
Oryza_sativa	Genome	1	2	0	Monocots
Panicum_hallii	Genome	1	1	0	Monocots
Panicum_virgatum	Genome	2	2	0	Monocots
Setaria_italica	Genome	1	1	0	Monocots
Setaria_viridis	Genome	1	1	0	Monocots
Sorghum_bicolor	Genome	1	1	0	Monocots
Triticum_aestivum	Genome	3	6	0	Monocots
Zea_mays	Genome	2	1	0	Monocots
Zizania_latifolia	Genome	2	1	0	Monocots
Zostera_marina	Genome	1	1	0	Monocots

## Sheet: S3. Basal_angiosperm
Supplementary table 3 Statistics of E(z) homologues in Basal angiosperm
Speices	Source	SWN	CLF	Early_Ez	Group
Amborella_trichopoda	Genome	1	2	0	Basal_angiosperm
Brasenia_schreberi	Genome	1	3	0	Basal_angiosperm
Nelumbo_nucifera	Genome	1	2	0	Basal_angiosperm
Nymphaea_colorata	Genome	1	1	0	Basal_angiosperm
Nymphaea_thermarum	Genome	1	1	0	Basal_angiosperm

## Sheet: S4. Gymnosperm
Supplementary table 4 Statistics of E(z) homologues in Gymnosperm
Speices	Source	SWN	CLF	Early_Ez	Group
Abies_lasiocarpa	Transcriptome	1	2	0	Gymnosperm
Agathis_robusta	Transcriptome	2	1	0	Gymnosperm
Amentotaxus_argotaenia	Transcriptome	1	2	0	Gymnosperm
Athrotaxis_cupressoides	Transcriptome	1	1	0	Gymnosperm
Austrocedrus_chilensis	Transcriptome	1	1	0	Gymnosperm
Austrotaxus_spicata	Transcriptome	2	1	0	Gymnosperm
Callitris_macleayana	Transcriptome	1	1	0	Gymnosperm
Calocedrus_decurrens	Transcriptome	1	0	0	Gymnosperm
Cedrus_libani	Transcriptome	1	1	0	Gymnosperm
Chamaecyparis_lawsoniana	Transcriptome	1	1	0	Gymnosperm
Cunninghamia_lanceolata	Transcriptome	2	1	0	Gymnosperm
Cupressus_dupreziana	Transcriptome	1	1	0	Gymnosperm
Cycas_micholitzii	Transcriptome	0	1	0	Gymnosperm
Dacrycarpus_compactus	Transcriptome	1	1	0	Gymnosperm
Dacrydium_balansae	Transcriptome	0	1	0	Gymnosperm
Diselma_archeri	Transcriptome	1	1	0	Gymnosperm
Encephalartos_barteri	Transcriptome	0	2	0	Gymnosperm
Falcatifolium_taxoides	Transcriptome	1	1	0	Gymnosperm
Fokienia_hodginsii	Transcriptome	1	1	0	Gymnosperm
Ginkgo_biloba	Genome	0	1	0	Gymnosperm
Gnetum_montanum	Transcriptome	1	1	0	Gymnosperm
Halocarpus_bidwillii	Transcriptome	2	1	0	Gymnosperm
Juniperus_scopulorum	Transcriptome	1	1	0	Gymnosperm
Keteleeria_evelyniana	Transcriptome	1	1	0	Gymnosperm
Larix_speciosa	Transcriptome	1	0	0	Gymnosperm
Manoao_colensoi	Transcriptome	1	2	0	Gymnosperm
Metasequoia_glyptostroboid	Transcriptome	1	1	0	Gymnosperm
Microbiota_decussata	Transcriptome	1	1	0	Gymnosperm
Microcachrys_tetragona	Transcriptome	2	2	0	Gymnosperm
Microstrobos_fitzgeraldii	Transcriptome	1	0	0	Gymnosperm
Nageia_nagi	Transcriptome	1	0	0	Gymnosperm
Neocallitropsis_pancheri	Transcriptome	1	1	0	Gymnosperm
Nothotsuga_longibracteata	Transcriptome	1	0	0	Gymnosperm
Papuacedrus_papuana	Transcriptome	1	0	0	Gymnosperm
Parasitaxus_usta	Transcriptome	1	2	0	Gymnosperm
Phyllocladus_hypophyllus	Transcriptome	1	1	0	Gymnosperm
Picea_abies	Genome	2	1	0	Gymnosperm
Picea_engelmannii	Transcriptome	1	1	0	Gymnosperm
Pilgerodendron_uviferum	Transcriptome	1	2	0	Gymnosperm
Pinus_jeffreyi	Transcriptome	1	1	0	Gymnosperm
Pinus_parviflora	Transcriptome	2	1	0	Gymnosperm
Pinus_ponderosa	Transcriptome	1	2	0	Gymnosperm
Pinus_radiata	Transcriptome	1	1	0	Gymnosperm
Pinus_taeda	Genome	1	1	0	Gymnosperm
Platycladus_orientalis	Transcriptome	1	1	0	Gymnosperm
Podocarpus_coriaceus	Transcriptome	1	1	0	Gymnosperm
Podocarpus_rubens	Transcriptome	1	1	0	Gymnosperm
Prumnopitys_andina	Transcriptome	1	1	0	Gymnosperm
Pseudolarix_amabilis	Transcriptome	1	1	0	Gymnosperm
Pseudotaxus_chienii	Transcriptome	1	2	0	Gymnosperm
Pseudotsuga_menziesii	Transcriptome	1	1	0	Gymnosperm
Retrophyllum_minus	Transcriptome	1	1	0	Gymnosperm
Saxegothaea_conspicua	Transcriptome	1	1	0	Gymnosperm
Sciadopitys_verticillata	Transcriptome	1	0	0	Gymnosperm
Sequoiadendron_giganteum	Transcriptome	1	1	0	Gymnosperm
Stangeria_eriopus	Transcriptome	2	0	0	Gymnosperm
Sundacarpus_amarus	Transcriptome	1	1	0	Gymnosperm
Taiwania_cryptomerioides	Transcriptome	1	1	0	Gymnosperm
Taxodium_distichum	Transcriptome	1	1	0	Gymnosperm
Taxus_baccata	Transcriptome	2	1	0	Gymnosperm
Tetraclinis_sp	Transcriptome	1	1	0	Gymnosperm
Torreya_nucifera	Transcriptome	0	2	0	Gymnosperm
Torreya_taxifolia	Transcriptome	0	1	0	Gymnosperm
Tsuga_heterophylla	Transcriptome	0	1	0	Gymnosperm
Widdringtonia_cedarbergens	Transcriptome	2	1	0	Gymnosperm
Wollemia_nobilis	Transcriptome	1	2	0	Gymnosperm

## Sheet: S5. Lycophytes
Supplementary table 5 Statistics of E(z) homologues in Lycophytes
Speices	Source	SWN	CLF	Early_Ez	Group
Dendrolycopodium_obscuru	Transcriptome	0	0	1	Lycophytes
Huperzia_lucidula	Transcriptome	0	0	1	Lycophytes
Huperzia_selago	Transcriptome	0	0	1	Lycophytes
Isoetes_sp	Transcriptome	0	0	1	Lycophytes
Isoetes_tegetiformans	Transcriptome	0	0	1	Lycophytes
Phylloglossum_drummondii	Transcriptome	0	0	1	Lycophytes
Selaginella_acanthonota	Transcriptome	0	0	2	Lycophytes
Selaginella_kraussiana	Transcriptome	0	0	1	Lycophytes
Selaginella_lepidophylla	Transcriptome	0	0	2	Lycophytes
Selaginella_moellendorffii	Transcriptome	0	0	2	Lycophytes
Selaginella_selaginoides	Transcriptome	0	0	1	Lycophytes
Selaginella_stauntoniana	Transcriptome	0	0	1	Lycophytes
Selaginella_wallacei	Transcriptome	0	0	1	Lycophytes
Selaginella_willdenowii	Transcriptome	0	0	2	Lycophytes

## Sheet: S6. Bryophytes
Supplementary table 6 Statistics of E(z) homologues in Bryophytes
Speices	Source	SWN	CLF	Early_Ez	Group
Andreaea_rupestris	Transcriptome	0	0	1	Bryophytes
Anomodon_attenuatus	Transcriptome	0	0	1	Bryophytes
Atrichum_angustatum	Transcriptome	0	0	1	Bryophytes
Aulacomnium_heterostichum	Transcriptome	0	0	1	Bryophytes
Barbilophozia_barbata	Transcriptome	0	0	1	Bryophytes
Bazzania_trilobata	Transcriptome	0	0	1	Bryophytes
Bryum_argenteum	Transcriptome	0	0	1	Bryophytes
Buxbaumia_aphylla	Transcriptome	0	0	1	Bryophytes
Calliergon_cordifolium	Transcriptome	0	0	1	Bryophytes
Calypogeia_fissa	Transcriptome	0	0	1	Bryophytes
Ceratodon_purpureus	Transcriptome	0	0	1	Bryophytes
Conocephaluml_conicum	Transcriptome	0	0	1	Bryophytes
Diphyscium_foliosum	Transcriptome	0	0	2	Bryophytes
Encalypta_streptocarpa	Transcriptome	0	0	1	Bryophytes
Fontinalis_antipyretica	Transcriptome	0	0	1	Bryophytes
Hedwigia_ciliata	Transcriptome	0	0	2	Bryophytes
Leucobryum_albidum	Transcriptome	0	0	2	Bryophytes
Marchantia_emarginata	Transcriptome	0	0	1	Bryophytes
Marchantia_polymorpha	Transcriptome	0	0	1	Bryophytes
Odontoschisma_prostratum	Transcriptome	0	0	1	Bryophytes
Orthotrichum_lyellii	Transcriptome	0	0	2	Bryophytes
Pallavicinia_lyellii	Transcriptome	0	0	2	Bryophytes
Physcomitrium_patens	Transcriptome	0	0	2	Bryophytes
Plagiochila_asplenioides	Transcriptome	0	0	1	Bryophytes
Porella_navicularis	Transcriptome	0	0	1	Bryophytes
Porella_pinnata	Transcriptome	0	0	1	Bryophytes
Ptilidium_pulcherrimum	Transcriptome	0	0	1	Bryophytes
Radula_lindenbergia	Transcriptome	0	0	1	Bryophytes
Rhynchostegium_serrulatum	Transcriptome	0	0	1	Bryophytes
Ricciocarpos_natans	Transcriptome	0	0	1	Bryophytes
Scapania_nemorosa	Transcriptome	0	0	2	Bryophytes
Sphaerocarpos_texanus	Transcriptome	0	0	2	Bryophytes
Sphagnum_fallax	Transcriptome	0	0	2	Bryophytes
Sphagnum_palustre	Transcriptome	0	0	2	Bryophytes
Syntrichia_princeps	Transcriptome	0	0	1	Bryophytes
Tetraphis_pellucida	Transcriptome	0	0	1	Bryophytes
Thuidium_delicatulum	Transcriptome	0	0	1	Bryophytes
Timmia_austriaca	Transcriptome	0	0	1	Bryophytes
Treubia_lacunosa	Transcriptome	0	0	1	Bryophytes

## Sheet: S7
Supplementary table 7 Species with gene numbers used for Seed plant E(z) phylogeny analysis
Groups	Species	Numbers
Amborella_trichopoda	Basal_angiosperm	3
Brasenia_schreberi	Basal_angiosperm	4
Nelumbo_nucifera	Basal_angiosperm	3
Nymphaea_colorata	Basal_angiosperm	2
Nymphaea_thermarum	Basal_angiosperm	2
Arabidopsis_thaliana	Eudicots	3
Arabidopsis_lyrata	Eudicots	2
Capsella_rubella	Eudicots	3
Capsella_grandiflora	Eudicots	3
Brassica_rapa	Eudicots	4
Brassica_napus	Eudicots	9
Brassica_oleracea	Eudicots	3
Lepidium_meyenii	Eudicots	9
Picea_abies	Gymnosperm	3
Pinus_taeda	Gymnosperm	2
Ginkgo_biloba	Gymnosperm	1
Chamaecyparis_lawsoniana	Gymnosperm	2
Pseudolarix_amabilis	Gymnosperm	2
Nothotsuga_longibracteata	Gymnosperm	1
Widdringtonia_cedarbergens	Gymnosperm	3
Picea_engelmannii	Gymnosperm	2
Microstrobos_fitzgeraldii	Gymnosperm	1
Austrotaxus_spicata	Gymnosperm	3
Platycladus_orientalis	Gymnosperm	2
Manoao_colensoi	Gymnosperm	3
Tetraclinis_sp	Gymnosperm	2
Pinus_radiata	Gymnosperm	2
Torreya_taxifolia	Gymnosperm	1
Prumnopitys_andina	Gymnosperm	2
Pilgerodendron_uviferum	Gymnosperm	3
Taxodium_distichum	Gymnosperm	2
Dacrycarpus_compactus	Gymnosperm	2
Calocedrus_decurrens	Gymnosperm	1
Tsuga_heterophylla	Gymnosperm	1
Cedrus_libani	Gymnosperm	2
Diselma_archeri	Gymnosperm	2
Torreya_nucifera	Gymnosperm	2
Amentotaxus_argotaenia	Gymnosperm	3
Pinus_parviflora	Gymnosperm	3
Pseudotsuga_menziesii	Gymnosperm	2
Dacrydium_balansae	Gymnosperm	1
Pinus_ponderosa	Gymnosperm	3
Neocallitropsis_pancheri	Gymnosperm	2
Phyllocladus_hypophyllus	Gymnosperm	2
Keteleeria_evelyniana	Gymnosperm	2
Parasitaxus_usta	Gymnosperm	3
Sundacarpus_amarus	Gymnosperm	2
Pinus_jeffreyi	Gymnosperm	2
Microcachrys_tetragona	Gymnosperm	4
Agathis_robusta	Gymnosperm	3
Metasequoia_glyptostroboid	Gymnosperm	2
Cunninghamia_lanceolata	Gymnosperm	3
Papuacedrus_papuana	Gymnosperm	1
Halocarpus_bidwillii	Gymnosperm	3
Saxegothaea_conspicua	Gymnosperm	2
Sequoiadendron_giganteum	Gymnosperm	2
Cupressus_dupreziana	Gymnosperm	2
Taiwania_cryptomerioides	Gymnosperm	2
Callitris_macleayana	Gymnosperm	2
Falcatifolium_taxoides	Gymnosperm	2
Wollemia_nobilis	Gymnosperm	3
Podocarpus_coriaceus	Gymnosperm	2
Fokienia_hodginsii	Gymnosperm	2
Nageia_nagi	Gymnosperm	1
Retrophyllum_minus	Gymnosperm	2
Abies_lasiocarpa	Gymnosperm	3
Larix_speciosa	Gymnosperm	1
Taxus_baccata	Gymnosperm	3
Athrotaxis_cupressoides	Gymnosperm	2
Podocarpus_rubens	Gymnosperm	2
Juniperus_scopulorum	Gymnosperm	2
Microbiota_decussata	Gymnosperm	2
Sciadopitys_verticillata	Gymnosperm	1
Pseudotaxus_chienii	Gymnosperm	3
Austrocedrus_chilensis	Gymnosperm	2
Gnetum_montanum	Gymnosperm	2
Stangeria_eriopus	Gymnosperm	2
Encephalartos_barteri	Gymnosperm	2
Cycas_micholitzii	Gymnosperm	1
Selaginella_moellendorffii	Lycophytes	2
Selaginella_lepidophylla	Lycophytes	2
Huperzia_lucidula	Lycophytes	1
Huperzia_selago	Lycophytes	1

## Sheet: S8
Supplementary table 8 Species with gene numbers used for Angiosperm E(z) phylogeny analysis
Groups	Species	Numbers
Amborella_trichopoda	Basal_angiosperm	3
Brasenia_schreberi	Basal_angiosperm	4
Nelumbo_nucifera	Basal_angiosperm	3
Nymphaea_colorata	Basal_angiosperm	2
Nymphaea_thermarum	Basal_angiosperm	2
Solanum_tuberosum	Eudicots	3
Solanum_lycopersicum	Eudicots	3
Arabidopsis_thaliana	Eudicots	3
Arabidopsis_lyrata	Eudicots	2
Capsella_rubella	Eudicots	3
Capsella_grandiflora	Eudicots	3
Brassica_rapa	Eudicots	4
Brassica_napus	Eudicots	9
Brassica_oleracea	Eudicots	3
Lepidium_meyenii	Eudicots	9
Glycine_max	Eudicots	8
Cajanus_cajan	Eudicots	4
Phaseolus_vulgaris	Eudicots	4
Medicago_truncatula	Eudicots	3
Lotus_japonicus	Eudicots	3
Arachis_ipaensis	Eudicots	3
Arachis_duranensis	Eudicots	3
Gossypium_arboreum	Eudicots	3
Gossypium_raimondii	Eudicots	3
Gossypium_hirsutum	Eudicots	6
Theobroma_cacao	Eudicots	2
Malus_domestica	Eudicots	4
Malus_sieversii	Eudicots	4
Fragaria_vesca	Eudicots	2
Fragaria_iinumae	Eudicots	2
Rosa_chinensis	Eudicots	2
Rosa_rugosa	Eudicots	2
Pyrus_bretschneideri	Eudicots	4
Prunus_mume	Eudicots	2
Manihot_esculenta	Eudicots	2
Linum_usitatissimum	Eudicots	3
Mimulus_guttatus	Eudicots	2
Vitis_vinifera	Eudicots	4
Eucalyptus_grandis	Eudicots	2
Populus_trichocarpa	Eudicots	4
Carica_papaya	Eudicots	2
Cucumis_sativus	Eudicots	2
Cucumis_melo	Eudicots	2
Aquilegia_coerulea	Eudicots	2
Bvulgarisssp_vulgaris	Eudicots	2
Citrus_sinensis	Eudicots	2
Salix_purpurea	Eudicots	5
Boechera_stricta	Eudicots	3
Spirodela_polyrhiza	Eudicots	1
Vitis_aestivalis	Eudicots	2
Ipomoea_cairica	Eudicots	3
Lycianthes_biflora	Eudicots	3
Picea_abies	Gymnosperm	3
Pinus_taeda	Gymnosperm	2
Ginkgo_biloba	Gymnosperm	1
Chamaecyparis_lawsoniana	Gymnosperm	2
Pseudolarix_amabilis	Gymnosperm	2
Musa_acuminata	Monocots	2
Zea_mays	Monocots	3
Sorghum_bicolor	Monocots	2
Panicum_virgatum	Monocots	4
Panicum_hallii	Monocots	2
Brachypodium_distachyon	Monocots	2
Aegilops_tauschii	Monocots	4
Aegilops_speltoides	Monocots	3
Setaria_viridis	Monocots	2
Oryza_sativa	Monocots	3
Hordeum_vulgare	Monocots	3
Triticum_aestivum	Monocots	9
Setaria_italica	Monocots	2
Zostera_marina	Monocots	2
Zizania_latifolia	Monocots	3
Brachypodium_stacei	Monocots	3
Miscanthus_sinensis	Monocots	4
Carex_cristatella	Monocots	2

## Sheet: S9
Supplementary table 9 Branch-site model analysis for SWN amino acid changes in G. max
Positive sites	P-scores	clade	domain
Na	Na	SWN1	Na
18 N	0.615	SWN2	Na
42 K	0.656	SWN2	Na
92 T	0.636	SWN2	Na
110 F	0.715	SWN2	Na
112 D	0.643	SWN2	Na
115 E	0.933	SWN2	Na
124 V	0.633	SWN2	Na
128 V	0.56	SWN2	Na
138 A	0.679	SWN2	Na
153 E	0.972	SWN2	SANT
183 S	0.606	SWN2	SANT
205 S	0.915	SWN2	Na
241 R	0.541	SWN2	Na
288 V	0.987	SWN2	Na
325 S	0.685	SWN2	SANT
335 S	0.981	SWN2	SANT
352 D	0.608	SWN2	Na
362 W	0.558	SWN2	Na
367 H	0.56	SWN2	Na
382 C	0.525	SWN2	Na
392 S	0.503	SWN2	Na
415 S	0.636	SWN2	Na
424 H	0.585	SWN2	CXC
441 G	0.597	SWN2	CXC
475 R	0.585	SWN2	Na
480 Q	0.653	SWN2	Na
502 V	0.683	SWN2	SET
507 Y	0.959	SWN2	SET
519 R	0.578	SWN2	SET
531 A	0.74	SWN2	SET
533 S	0.98	SWN2	SET
548 Y	0.628	SWN2	SET
562 N	0.689	SWN2	SET
573 A	0.697	SWN2	SET
585 H	0.796	SWN2	SET
599 G	0.599	SWN2	SET
600 P	0.975	SWN2	SET
602 Q	0.604	SWN2	SET
608 R	0.928	SWN2	Na
609 K	0.714	SWN2	Na
